# Supplementary material for: Genetic and virulence characteristics of hybrid Shiga toxin-producing and atypical enteropathogenic Escherichia coli strains isolated in South Korea
Source: Front Microbiol. 2024 May 15;15:1398262. doi: 10.3389/fmicb.2024.1398262 (PMC11133561; doi:10.3389/fmicb.2024.1398262)
Supplement: Supplementary file 5 [file Table_1.XLSX]

## Sheet: Supplementary Table S1
Supplementary Table S1. Virulence genes in hybrid STEC/EPEC strains genomes predicted by VFDB
VFclass	Virulence factors	Related genes	Escherichia coli 1006809(Prediction)	Escherichia coli 1008621(Prediction)	Escherichia coli 1008630(Prediction)	Escherichia coli 1008632(Prediction)	Escherichia coli 1008635(Prediction)	Escherichia coli 1009661(Prediction)	Escherichia coli 1010542(Prediction)	Escherichia coli 1011019(Prediction)	Escherichia coli 1011030(Prediction)	Escherichia coli 1011031(Prediction)	Escherichia coli 1011035(Prediction)	Escherichia coli 1011124(Prediction)	Escherichia coli 1012302(Prediction)	Escherichia coli 1012330(Prediction)	Escherichia coli 1013792(Prediction)	Escherichia coli 1014197(Prediction)	Escherichia coli 1014198(Prediction)	Escherichia coli 1014199(Prediction)	Escherichia coli 1016241(Prediction)	Escherichia coli 1017043(Prediction)	Escherichia coli 1017062(Prediction)	Escherichia coli 1017065(Prediction)	Escherichia coli 1018250(Prediction)	Escherichia coli 1019512(Prediction)	Escherichia coli 1019513(Prediction)	Escherichia coli 1019524(Prediction)	Escherichia coli 1020945(Prediction)	Escherichia coli 1020986(Prediction)	Escherichia coli 1021098(Prediction)	Escherichia coli 1021101(Prediction)	Escherichia coli 1021102(Prediction)	Escherichia coli 1022661(Prediction)
			draft (draft)	draft (draft)	draft (draft)	draft (draft)	draft (draft)	draft (draft)	draft (draft)	draft (draft)	draft (draft)	draft (draft)	draft (draft)	draft (draft)	draft (draft)	draft (draft)	draft (draft)	draft (draft)	draft (draft)	draft (draft)	draft (draft)	draft (draft)	draft (draft)	draft (draft)	draft (draft)	draft (draft)	draft (draft)	draft (draft)	draft (draft)	draft (draft)	draft (draft)	draft (draft)	draft (draft)	draft (draft)
	CFA/I fimbriae	cfaA	100	100	100	100	100	100	100	100	100	100	100	100	100	100	100	100	100	100	100	100	100	100	100	100	100	0	0	0	0	0	0	100
		cfaB	100	100	100	100	100	100	100	100	100	100	100	100	100	100	100	100	100	100	100	100	100	100	100	100	100	100	100	0	0	0	0	100
		cfaC	100	0	100	100	100	100	100	0	100	100	100	0	0	100	100	100	100	100	100	100	100	100	100	100	100	100	0	0	0	0	0	100
		cfaD/cfaE	100	100	100	100	100	100	100	100	100	100	100	100	100	100	100	100	100	100	100	100	100	100	100	100	0	100	0	0	100	100	0	100
	E. coli common pilus (ECP)	ecpA	100	100	100	100	100	100	100	100	100	100	100	100	100	100	100	100	100	100	100	100	100	100	100	100	100	100	100	100	100	100	100	100
		ecpB	100	100	100	100	100	100	100	100	100	100	100	100	100	100	100	100	100	100	100	100	100	100	100	100	100	100	100	100	100	100	100	100
		ecpC	100	100	100	100	100	100	100	100	100	100	100	100	100	100	100	100	100	100	100	100	100	100	100	100	100	100	100	100	100	100	100	100
		ecpD	100	100	100	100	100	100	100	100	100	100	100	100	100	100	100	100	100	100	100	100	100	100	100	100	100	100	100	100	100	100	100	100
		ecpE	100	100	100	100	100	100	100	100	100	100	100	100	100	100	100	100	100	100	100	100	100	100	100	100	100	100	100	100	100	0	100	100
		ecpR	100	100	100	100	100	100	100	100	100	100	100	100	100	100	100	100	100	100	100	100	100	100	100	100	100	100	100	100	100	100	100	100
	E.coli laminin-binding fimbriae (ELF)	elfA	100	100	100	100	100	100	100	100	100	100	100	100	100	100	100	100	100	100	100	100	100	100	100	100	100	0	100	100	100	100	100	100
		elfC	100	0	100	100	100	100	100	0	100	100	100	0	0	100	100	100	100	100	100	100	100	100	100	100	100	100	0	0	0	0	0	100
		elfD	100	100	100	100	100	100	100	100	100	100	100	100	100	100	100	100	100	100	100	100	100	100	100	100	100	100	100	100	100	0	100	100
		elfG	100	100	100	100	100	100	100	100	100	100	100	100	100	100	100	100	100	100	100	100	100	100	100	100	100	0	0	100	0	100	0	100
	EaeH	eaeH	100	0	100	100	100	100	100	0	100	100	100	0	100	100	100	100	100	100	100	100	100	100	100	100	100	100	0	0	0	0	0	100
	Hemorrhagic E.coli pilus (HCP)	hcpA	100	100	100	100	100	100	100	100	100	100	100	100	100	100	100	100	100	100	100	100	100	100	100	100	100	100	100	100	100	100	100	100
		hcpB	100	100	100	100	100	100	100	100	100	100	100	100	100	100	100	100	100	100	100	100	100	100	100	100	100	100	100	100	0	100	100	100
		hcpC	100	100	100	100	100	100	100	100	100	100	100	100	100	100	100	100	100	100	100	100	100	100	100	100	100	100	0	0	100	100	0	100
	Intimin	eae	100	100	100	100	100	100	100	100	100	100	100	100	100	100	100	100	100	100	100	100	100	100	100	100	100	100	100	100	100	100	100	100
	Porcine attaching-effacing associated protein	paa	100	100	0	100	100	100	0	0	100	100	0	0	0	0	100	100	100	100	100	100	100	0	100	100	100	100	100	100	100	0	0	100
	ToxB	toxB	0	0	100	0	100	0	100	0	100	0	100	100	100	100	0	0	0	0	0	0	0	100	100	0	0	100	0	0	0	100	100	0
	Type I fimbriae	fimA	100	100	100	100	100	0	100	100	100	100	100	100	100	100	100	100	100	100	100	100	100	100	100	100	100	100	100	100	100	100	100	100
		fimB	100	100	100	100	100	0	100	100	100	100	100	100	100	100	100	100	100	100	100	100	100	100	100	100	100	100	0	100	100	100	100	0
		fimC	100	100	100	100	100	0	100	100	100	100	100	100	100	100	100	100	100	100	100	100	100	100	100	100	100	100	100	0	100	0	100	100
		fimD	100	100	100	100	100	100	100	100	100	100	100	100	100	100	100	100	100	100	100	100	100	100	100	100	100	100	100	100	100	100	100	100
		fimE	100	100	100	100	100	0	100	100	100	100	100	100	100	100	100	100	100	100	100	100	100	100	100	100	100	100	0	100	0	0	100	0
		fimF	100	100	100	100	100	100	100	100	100	100	100	100	100	100	100	100	100	100	100	100	100	100	100	100	100	100	100	100	100	100	100	100
		fimG	100	100	100	100	100	100	100	100	100	100	100	100	100	100	100	100	100	100	100	100	100	100	100	100	100	100	100	100	100	100	100	100
		fimH	100	100	100	100	100	0	100	100	100	100	100	100	100	100	100	100	100	100	100	100	100	100	100	100	100	100	0	0	100	100	0	100
		fimI	100	100	100	100	100	0	100	100	100	100	100	100	100	100	100	100	100	100	100	100	100	100	100	100	100	100	100	100	0	100	0	100
	Antigen 43	agn43	100	100	100	100	100	100	100	100	100	100	100	100	0	100	100	100	100	100	0	100	100	100	100	0	0	100	0	0	0	0	0	100
	Cah	cah	100	100	100	100	100	0	100	100	100	100	0	100	0	100	100	100	100	100	100	100	100	100	100	100	100	0	0	0	0	0	0	100
	EhaA	ehaA	100	100	100	100	100	100	100	100	100	100	100	100	100	100	100	100	100	100	100	100	100	100	100	100	100	100	100	0	0	0	0	100
	EhaB	ehaB	100	100	0	100	0	100	0	100	0	100	0	100	100	100	100	100	100	100	100	0	0	100	0	100	100	0	0	0	0	0	0	100
	Enteroaggregative immunoglobulin repeat protein	air/eaeX	0	0	0	0	0	0	0	0	0	0	0	0	0	0	0	0	100	100	0	0	0	0	0	0	0	0	0	100	100	100	100	0
	EspP	espP	0	100	100	0	100	100	100	100	100	0	100	100	100	100	100	100	100	100	100	0	0	100	100	0	0	100	100	100	0	100	100	100
	UpaG adhesin	upaG/ehaG	100	100	100	100	100	100	100	100	100	100	100	100	100	100	100	100	100	100	100	100	100	100	100	100	100	100	100	0	0	100	0	100
Invasion	Invasion of brain endothelial cells (Ibes)	ibeA	0	0	0	0	0	0	0	0	0	0	0	0	0	0	0	0	0	0	0	0	0	0	0	0	0	0	0	0	0	0	0	0
		ibeB	100	100	100	100	100	100	100	100	100	100	100	100	100	100	100	100	100	100	100	100	100	100	100	100	100	100	0	100	0	100	100	100
		ibeC	100	100	100	100	100	100	100	100	100	100	100	100	100	100	100	100	100	100	100	100	100	100	100	100	100	100	100	100	0	100	100	100
Iron uptake	Aerobactin siderophore	iucA	100	0	100	100	100	100	100	0	100	100	100	0	0	100	100	100	100	100	0	100	100	100	100	0	0	100	100	100	100	100	100	100
		iucB	100	0	100	100	100	100	100	0	100	100	100	0	0	100	100	100	100	100	0	100	100	100	100	0	0	100	100	100	100	100	100	100
		iucC	100	0	100	100	100	100	100	0	100	100	100	0	0	100	100	100	100	100	0	100	100	100	100	0	0	100	100	100	100	100	100	100
		iucD	100	0	100	100	100	100	100	0	100	100	100	0	0	100	100	100	100	100	0	100	100	100	100	0	0	100	100	100	100	100	100	100
		iutA	100	0	100	100	100	100	100	0	100	100	100	0	0	100	100	100	100	100	0	100	100	100	100	0	0	100	100	100	100	100	100	100
LEE-encoded TTSS effectors	EspB	espB	100	100	100	100	100	100	100	100	100	100	100	100	100	100	100	100	100	100	100	100	100	100	100	100	100	100	100	100	100	0	0	100
	EspF	espF	100	100	100	100	100	100	100	100	100	100	100	100	100	100	100	100	100	100	100	100	100	100	100	100	0	100	0	0	0	0	0	100
	EspG	espG	100	100	100	100	100	100	100	100	100	100	100	100	100	100	100	100	100	100	100	100	100	100	100	100	100	100	100	100	100	100	100	100
	EspH	espH	100	100	100	100	100	100	100	100	100	100	100	100	100	100	100	100	100	100	100	100	100	100	100	100	100	100	100	100	100	100	100	100
	Mitochondria-associated protein Map	map	100	100	100	100	100	100	100	100	100	100	100	100	100	100	100	100	100	100	0	100	100	100	100	0	0	100	100	100	100	0	0	100
	SepZ/EspZ	sepZ	0	100	0	0	100	100	0	100	100	0	0	100	100	0	100	100	100	100	100	0	0	0	100	100	100	100	100	100	0	0	0	100
	Tir	tir	100	100	100	100	100	100	100	100	100	100	100	100	100	100	100	100	100	100	100	100	100	100	100	100	100	100	100	100	100	100	100	100
Non-LEE encoded TTSS effectors	Cell-cycle-inhibitory factor Cif	cif	0	0	0	0	0	0	0	0	0	0	0	0	0	0	0	0	0	0	0	0	0	0	0	0	0	0	0	0	0	0	0	0
	EspFu/TccP (Tir cytoskeleton coupling protein)	espFu/tccP	100	100	100	0	0	100	100	100	100	0	0	100	100	100	100	100	100	100	100	100	0	100	100	100	100	100	100	100	0	100	100	100
	EspG2 (EPEC EspC island)	espG2	0	0	0	0	0	0	0	0	0	0	0	0	0	0	0	0	0	0	0	0	0	0	0	0	0	0	0	0	0	0	0	0
	EspJ	espJ	100	0	100	100	100	100	100	0	100	100	100	0	0	100	0	0	0	0	0	100	100	100	100	0	0	100	0	0	100	100	100	100
	EspK	espK	100	0	100	100	100	100	100	0	100	100	100	100	0	100	100	100	100	100	0	100	100	100	100	0	0	0	100	100	100	100	100	100
	EspL1	espL1	100	100	100	100	100	100	100	100	100	100	100	100	100	100	100	100	100	100	100	100	100	100	100	100	100	100	100	100	100	100	100	100
	EspL2	espL2	100	100	100	100	100	100	100	100	100	100	100	100	100	100	100	100	100	100	0	100	100	100	100	0	100	100	100	100	100	100	100	100
	EspL4	espL4	100	100	100	100	100	100	100	100	100	100	100	100	100	100	100	100	100	100	100	100	100	100	100	100	100	100	100	100	100	100	100	100
	EspM1	espM1	0	0	0	0	100	100	0	0	100	0	0	0	0	0	0	0	0	0	0	0	0	0	100	0	0	0	100	0	0	0	0	100
	EspM2	espM2	100	100	100	100	100	0	100	100	100	100	100	100	100	100	0	0	0	0	0	100	100	100	100	0	0	100	0	0	0	100	100	0
	EspN	espN	100	0	100	100	100	100	100	0	100	100	100	0	0	100	100	0	0	0	0	100	100	100	100	0	0	0	100	0	100	100	100	100
	EspO1-1	espO1-1	0	0	0	0	0	0	0	0	0	0	0	0	0	0	0	0	0	0	0	0	0	0	0	0	0	0	0	0	0	0	0	0
	EspO1-2	espO1-2	0	0	0	0	0	0	0	0	0	0	0	0	0	0	0	0	0	0	0	0	0	0	0	0	0	0	0	0	0	0	0	0
	EspR1	espR1	100	100	100	100	100	100	100	100	100	100	100	100	100	100	100	100	100	100	100	100	100	100	100	100	100	100	100	100	100	100	100	100
	EspR3	espR3	0	0	0	0	0	0	0	0	0	0	0	0	0	0	0	0	0	0	0	0	0	0	0	0	0	0	0	0	0	0	0	0
	EspR4	espR4	0	0	0	0	0	0	0	0	0	0	0	0	0	0	0	0	100	100	0	0	0	0	0	0	0	0	0	100	0	0	0	0
	EspV	espV	100	100	100	100	0	100	100	100	100	0	100	0	0	100	100	100	100	100	100	100	100	100	100	100	100	100	100	100	0	0	100	100
	EspW	espW	0	0	100	0	100	0	100	0	100	0	100	0	0	100	0	0	0	0	0	0	0	100	100	0	0	100	0	0	0	100	100	0
	EspX1	espX1	100	100	100	100	100	100	100	100	100	100	100	100	100	100	100	100	100	100	100	100	100	100	100	100	100	100	100	100	100	100	100	100
	EspX2	espX2	0	0	0	0	0	0	0	0	0	0	0	0	0	0	0	0	0	0	0	0	0	0	0	0	0	0	0	0	0	0	0	0
	EspX4	espX4	100	100	100	100	100	100	100	100	100	100	100	100	100	100	100	100	100	100	100	100	100	100	100	100	100	100	100	100	100	100	100	100
	EspX5	espX5	100	100	100	100	100	100	100	100	100	100	100	100	100	100	100	100	100	100	100	100	100	100	100	100	100	100	100	100	100	100	100	100
	EspX6	espX6	0	0	0	0	0	0	0	0	0	0	0	0	0	0	0	0	0	0	0	0	0	0	0	0	0	0	0	0	0	0	0	0
	EspX7	espX7	100	0	100	100	100	100	100	0	100	100	100	100	0	100	0	0	0	0	0	100	100	100	100	0	0	0	100	0	100	100	100	100
	EspY1	espY1	0	0	0	0	0	0	0	0	0	0	0	0	0	0	0	0	0	0	0	0	0	0	0	0	0	0	0	0	0	0	0	0
	EspY2	espY2	0	0	0	0	0	0	0	0	0	0	0	0	0	0	0	0	0	0	0	0	0	0	0	0	0	0	0	0	0	0	0	0
	EspY3	espY3	0	0	0	0	0	0	0	0	0	0	0	0	0	0	0	0	0	0	0	0	0	0	0	0	0	0	0	0	0	0	0	0
	EspY4	espY4	0	0	0	0	0	0	0	0	0	0	0	0	0	0	0	0	0	0	0	0	0	0	0	0	0	0	0	0	0	0	0	0
	EspY5	espY5	0	0	0	0	0	0	0	0	0	0	0	0	0	0	0	0	0	0	0	0	0	0	0	0	0	0	0	0	0	0	0	0
	LifA/Efa1	lifA/efa1	100	0	100	100	100	100	100	0	100	100	100	0	0	100	0	0	0	0	0	100	100	100	100	0	0	0	0	0	0	0	0	100
	NleA	nleA	100	100	100	100	100	100	100	100	100	100	100	100	100	100	100	100	100	100	100	100	100	100	100	100	100	100	100	100	100	100	100	100
	NleB1	nleB1	100	100	100	100	100	100	100	100	100	100	100	100	100	100	100	100	100	100	100	100	100	100	100	100	100	100	100	100	100	100	100	100
	NleB2-1	nleB2-1	100	100	100	100	0	0	100	100	0	100	100	100	100	100	100	100	100	100	0	100	100	100	0	0	0	0	0	100	100	100	100	0
	NleB2-2	nleB2-2	0	0	0	0	0	0	0	0	0	0	0	0	0	0	0	0	0	0	0	0	0	0	0	0	0	0	0	0	0	0	0	0
	NleC	nleC	0	0	0	100	100	100	0	0	100	100	100	0	0	0	100	100	0	0	100	100	0	100	100	100	100	100	100	0	0	0	0	100
	NleD	nleD	0	0	0	0	100	0	100	0	0	0	100	0	0	100	0	0	0	0	0	0	100	100	0	0	0	100	0	0	0	100	100	0
	NleE-1	nleE-1	100	0	100	100	100	100	100	0	100	100	100	0	0	100	100	100	100	100	100	100	100	100	100	100	0	0	100	0	0	100	0	100
	NleE-2	nleE-2	0	100	0	0	0	0	0	100	0	0	0	100	100	0	0	0	0	0	0	0	0	0	0	0	0	0	0	0	0	0	0	0
	NleF	nleF	100	0	100	100	100	100	100	0	100	100	100	0	0	100	100	100	100	100	0	100	100	100	100	0	0	100	0	100	100	100	100	0
	NleG-1	nleG-1	100	0	100	100	100	100	100	0	100	100	100	0	0	100	0	0	0	0	0	100	100	100	100	0	0	100	0	0	100	100	100	100
	NleG-2	nleG-2	0	0	0	0	0	0	0	0	0	0	0	0	0	0	0	0	0	0	0	0	0	0	0	0	0	0	0	0	0	0	0	0
	NleG-3	nleG-3	0	0	0	0	100	0	100	0	100	0	100	0	0	100	0	0	0	0	0	0	100	100	100	0	0	100	100	0	0	100	100	100
	NleG2-2	nleG2-2	100	0	100	100	100	0	100	0	100	100	100	0	0	100	0	0	0	0	0	100	100	100	100	0	0	0	0	0	100	100	100	0
	NleG2-3	nleG2-3	100	0	100	100	0	100	100	0	0	100	100	100	0	100	0	0	0	0	0	100	100	100	0	0	0	100	100	0	0	100	100	100
	NleG2-4	nleG2-4	0	0	0	0	100	0	0	0	100	0	0	0	0	0	0	0	0	0	0	0	0	0	100	0	0	0	0	0	0	0	0	0
	NleG5-1	nleG5-1	0	0	0	0	100	0	100	0	100	0	100	0	0	100	0	0	0	0	0	0	0	0	100	0	0	100	100	0	0	100	100	100
	NleG5-2	nleG5-2	0	0	0	0	0	100	0	0	0	0	0	0	0	0	0	0	0	0	0	0	0	0	0	0	0	0	100	0	0	0	0	100
	NleG6-1	nleG6-1	0	0	100	0	100	0	100	0	100	0	100	0	0	100	0	0	0	0	0	0	0	100	100	0	0	100	0	0	0	100	100	0
	NleG6-2	nleG6-2	0	0	0	0	0	100	0	0	0	0	0	0	0	0	0	0	0	0	0	0	0	0	0	0	0	0	100	0	0	0	0	100
	NleG6-3	nleG6-3	0	100	0	0	100	0	100	100	100	0	100	100	100	100	0	0	0	0	100	0	0	0	100	100	100	0	0	0	0	100	100	0
	NleG7	nleG7	100	0	0	100	100	0	100	0	100	100	100	0	100	100	100	100	100	100	0	100	100	100	100	0	0	100	100	100	100	100	100	100
	NleG8-2	nleG8-2	0	100	100	0	100	0	100	100	100	0	100	100	100	100	0	0	0	0	100	0	0	100	100	100	100	100	0	0	0	0	0	0
	NleH1-1	nleH1-1	100	0	100	100	100	0	100	0	100	100	100	0	0	100	0	0	0	0	100	100	100	100	100	0	100	100	0	0	100	100	100	0
	NleH1-2	nleH1-2	100	0	100	100	100	100	100	0	100	100	100	0	0	100	100	100	100	100	100	100	100	100	100	100	100	100	100	0	100	100	0	100
	TccP2	tccP2	0	0	0	0	0	0	0	0	0	0	100	0	0	0	0	0	0	0	0	0	0	0	0	0	0	0	0	0	0	0	0	0
	ACE T6SS	Undetermined	100	100	100	100	0	100	100	100	0	100	100	100	100	100	100	100	100	100	100	100	100	100	0	100	100	100	100	100	100	100	100	100
		Undetermined	0	0	0	0	0	0	0	0	0	0	0	0	0	0	0	0	0	0	0	0	0	0	0	0	0	0	0	0	0	0	0	0
		aec11	0	0	0	0	0	0	0	0	0	0	0	0	0	0	0	0	0	0	0	0	0	0	0	0	0	0	0	0	0	0	0	0
		aec14	0	0	0	0	0	0	0	0	0	0	0	0	0	0	0	0	0	0	0	0	0	0	0	0	0	0	0	0	0	0	0	0
		aec15	100	100	100	100	100	100	100	100	100	100	100	100	100	100	100	100	100	100	100	100	100	100	100	100	100	100	100	100	100	100	100	100
		aec16	100	100	100	100	0	100	100	100	0	100	100	100	100	100	100	100	100	100	100	100	100	100	0	100	100	0	100	100	100	100	0	100
		aec17	100	100	100	100	0	100	100	100	0	100	100	100	100	100	100	100	100	100	100	100	100	100	0	100	100	100	100	100	100	100	100	100
		aec18	100	100	100	100	0	100	100	100	0	100	100	100	100	100	100	100	100	100	100	100	100	100	0	100	100	100	0	100	100	100	100	100
		aec19	100	100	100	100	0	100	100	100	0	100	100	100	100	100	100	100	100	100	100	100	100	100	0	100	100	100	100	100	100	100	100	100
		aec22	100	100	100	100	0	100	100	100	0	100	100	100	100	100	100	100	100	100	100	100	100	100	0	100	100	100	100	100	100	100	0	100
		aec23	100	100	100	100	0	100	100	100	0	100	100	100	100	100	100	100	100	100	100	100	100	100	0	100	100	0	0	0	0	0	0	100
		aec24	100	100	100	100	100	100	100	100	100	100	100	100	100	100	100	100	100	100	100	100	100	100	100	100	100	0	100	0	100	0	0	100
		aec25	100	100	100	100	100	100	100	100	100	100	100	100	100	100	100	100	100	100	100	100	100	100	100	100	100	0	100	100	100	100	100	100
		aec26	100	100	100	100	100	100	100	100	100	100	100	100	100	100	100	100	100	100	100	100	100	100	100	100	100	0	0	100	0	100	0	100
		aec27/clpV	100	100	100	100	100	100	100	100	100	100	100	100	100	100	100	100	100	100	100	100	100	100	100	100	0	100	0	0	0	0	0	100
		aec28	100	100	100	100	100	100	100	100	100	100	100	100	100	100	100	100	100	100	100	100	100	100	100	100	100	100	100	100	0	0	0	100
		aec29	100	100	100	100	0	100	100	100	0	100	100	100	100	100	100	100	100	100	100	100	100	100	0	100	100	100	0	0	0	0	100	100
		aec30	100	100	100	100	100	0	100	100	100	100	100	100	100	100	100	100	100	100	100	100	100	100	100	100	100	100	0	0	0	0	0	0
		aec31	100	0	100	100	100	100	100	0	100	100	100	0	0	100	100	100	100	100	100	100	100	100	100	100	100	0	0	100	0	100	0	100
		aec32	100	100	100	100	100	100	100	100	100	100	100	100	100	100	100	100	100	100	100	100	100	100	100	100	100	100	0	0	0	0	0	100
		aec7	0	0	0	0	0	0	0	0	0	0	0	0	0	0	0	0	0	0	0	0	0	0	0	0	0	0	0	0	0	0	0	0
		aec8	0	0	0	0	0	0	0	0	0	0	0	0	0	0	0	0	0	0	0	0	0	0	0	0	0	0	0	0	0	0	0	0
	LEE locus encoded TTSS	Undetermined	100	100	100	100	100	100	100	100	100	100	100	100	100	100	100	100	100	100	100	100	100	100	100	100	100	100	100	100	100	100	0	100
		Undetermined	100	100	100	100	100	100	100	100	100	100	100	100	100	100	100	100	100	100	100	100	100	100	100	0	100	100	100	100	0	100	0	100
		Undetermined	100	100	100	100	100	100	100	100	100	100	100	100	100	100	100	100	100	100	100	100	100	100	100	100	0	0	0	100	100	100	0	100
		Undetermined	100	100	100	100	100	100	100	100	100	100	100	100	100	100	100	100	100	100	100	100	100	100	100	100	100	100	100	100	100	100	100	100
		Undetermined	100	100	100	100	100	100	100	100	100	100	100	100	100	100	100	100	100	100	100	100	100	100	100	100	100	100	100	0	100	100	100	100
		cesD2	100	100	100	100	100	100	100	100	100	100	100	100	100	100	100	100	100	100	100	100	100	100	100	100	100	100	100	100	0	0	0	100
		cesD	100	100	100	100	100	100	100	100	100	100	100	100	100	100	100	100	100	100	100	100	100	100	100	0	100	100	0	0	0	0	0	100
		cesF	100	100	100	100	100	100	100	100	100	100	100	100	100	100	100	100	100	100	100	100	100	100	100	100	100	100	0	100	100	100	0	100
		cesT	100	100	100	100	100	100	100	100	100	100	100	100	100	100	100	100	100	100	100	100	100	100	100	0	100	100	0	0	0	100	0	100
		escC	100	100	100	100	100	100	100	100	100	100	100	100	100	100	100	100	100	100	100	100	100	100	100	100	100	100	100	100	100	100	100	100
		escD	100	100	100	100	100	100	100	100	100	100	100	100	100	100	100	100	100	100	100	100	100	100	100	100	100	100	100	100	100	100	100	100
		escF	100	100	100	100	100	100	100	100	100	100	100	100	100	100	100	100	100	100	100	100	100	100	100	100	100	100	100	100	100	100	100	100
		escI	100	100	100	100	100	100	100	100	100	100	100	100	100	100	100	100	100	100	100	100	100	100	100	100	100	0	100	100	100	0	100	100
		escJ	100	100	100	100	100	100	100	100	100	100	100	100	100	100	100	100	100	100	100	100	100	100	100	100	100	100	0	0	0	0	100	100
		escK	100	100	100	100	100	100	100	100	100	100	100	100	100	100	100	100	100	100	100	100	100	100	100	100	100	100	100	100	100	100	100	100
		escL	100	100	100	100	100	100	100	100	100	100	100	100	100	100	100	100	100	100	100	100	100	100	100	100	100	100	100	100	100	100	100	100
		escN	100	100	100	100	100	100	100	100	100	100	100	100	100	100	100	100	100	100	100	100	100	100	100	100	100	100	100	100	100	100	100	100
		escO	100	100	100	100	100	100	100	100	100	100	100	100	100	100	100	100	100	100	100	100	100	100	100	100	100	100	100	100	0	0	0	100
		escP	100	0	100	100	100	0	100	0	100	100	100	0	0	100	0	0	0	0	0	100	100	100	100	0	0	100	100	100	100	100	100	0
		escR	100	100	100	100	100	100	100	100	100	100	100	100	100	100	100	0	100	100	100	100	100	100	100	100	100	100	100	100	100	0	0	100
		escS	100	100	100	100	100	100	100	100	100	100	100	100	100	100	100	100	100	100	100	100	100	100	100	100	100	100	100	100	100	100	100	100
		escT	100	100	100	100	100	100	100	100	100	100	100	100	100	100	100	100	100	100	100	100	100	100	100	100	100	100	100	0	100	100	100	100
		escU	100	100	100	100	100	100	100	100	100	100	100	100	100	100	100	100	100	100	100	100	100	100	100	100	100	100	100	100	0	100	100	100
		escV	100	100	100	100	100	100	100	100	100	100	100	100	100	100	100	100	100	100	100	100	100	100	100	100	100	100	100	100	100	100	100	100
		espA	100	100	100	100	100	100	100	100	100	100	100	100	100	100	100	100	100	100	100	100	100	100	100	100	100	100	0	0	0	0	100	100
		espB	0	0	0	0	0	0	0	0	0	0	0	0	0	0	0	0	0	0	0	0	0	0	0	0	0	0	0	0	0	100	0	0
		espD	100	100	100	100	100	100	100	100	100	100	100	100	100	100	100	100	100	100	100	100	100	100	100	100	100	100	0	100	100	100	100	100
		etgA	100	100	100	100	100	100	100	100	100	100	100	100	100	100	100	100	100	100	100	100	100	100	100	0	100	0	100	0	100	100	100	100
		glrA	100	100	100	100	100	100	100	100	100	100	100	100	100	100	100	100	100	100	100	100	100	100	100	100	100	100	100	100	100	100	100	100
		glrR	100	100	100	100	100	100	100	100	100	100	100	100	100	100	100	100	100	100	100	100	100	100	100	100	100	100	100	100	100	100	100	100
		ler	100	100	100	100	100	100	100	100	100	100	100	100	100	100	100	100	100	100	100	100	100	100	100	100	100	100	100	100	0	100	100	100
		sepD	100	100	100	100	100	100	100	100	100	100	100	100	100	100	100	100	100	100	100	100	100	100	100	100	100	100	100	100	100	100	0	100
		sepL	100	100	100	100	100	100	100	100	100	100	100	100	100	100	100	100	100	100	100	100	100	100	100	100	100	100	100	100	0	0	0	100
		sepQ	100	100	100	100	100	100	100	100	100	100	100	100	100	100	100	100	100	100	100	100	100	100	100	100	100	0	100	100	100	100	100	100
	SCI-I T6SS	Undetermined	100	0	100	100	0	0	100	0	0	100	100	0	0	100	0	0	0	0	0	100	100	100	0	0	0	0	0	0	100	100	100	0
		Undetermined	100	0	100	100	0	0	100	0	0	100	100	0	0	100	0	0	0	0	0	100	100	100	0	0	0	0	0	0	100	100	0	0
		Undetermined	100	0	100	100	0	0	100	0	0	100	100	0	0	100	0	0	0	0	0	100	100	100	0	0	0	0	0	0	0	0	0	0
		Undetermined	100	0	100	100	0	0	100	0	0	100	100	0	0	100	0	0	0	0	0	100	100	100	0	0	0	0	0	0	100	100	100	0
		Undetermined	100	0	100	100	0	0	100	0	0	100	100	0	0	100	0	0	0	0	0	100	100	100	0	0	0	0	0	0	0	0	0	0
		Undetermined	100	0	100	100	0	0	100	0	0	100	100	0	0	100	0	0	0	0	0	100	100	100	0	0	0	0	0	0	100	100	100	0
		Undetermined	100	0	100	100	0	0	100	0	0	100	100	0	0	100	0	0	0	0	0	100	100	100	0	0	0	0	0	0	0	100	100	0
		Undetermined	0	0	0	0	0	0	0	0	0	0	0	0	0	0	0	0	0	0	0	0	0	0	0	0	0	0	0	0	0	0	0	0
		Undetermined	0	0	0	0	0	0	0	0	0	0	0	0	0	0	0	0	0	0	0	0	0	0	0	0	0	0	0	0	0	0	0	0
		Undetermined	100	0	100	100	0	0	100	0	0	100	100	0	0	100	0	0	0	0	0	100	100	100	0	0	0	0	0	0	100	100	0	0
		Undetermined	0	0	0	0	0	0	0	0	0	0	0	0	0	0	0	0	0	0	0	0	0	0	0	0	0	0	0	0	0	0	0	0
		Undetermined	0	0	0	0	0	0	0	0	0	0	0	0	0	0	0	0	0	0	0	0	0	0	0	0	0	0	0	0	0	0	0	0
		Undetermined	0	0	0	0	0	0	0	0	0	0	0	0	0	0	0	0	0	0	0	0	0	0	0	0	0	0	0	0	0	0	0	0
		Undetermined	0	0	0	0	0	0	0	0	0	0	0	0	0	0	0	0	0	0	0	0	0	0	0	0	0	0	0	0	0	0	0	0
		Undetermined	0	0	0	0	0	0	0	0	0	0	0	0	0	0	0	0	0	0	0	0	0	0	0	0	0	0	0	0	0	0	0	0
		Undetermined	100	0	100	100	0	0	100	0	0	100	100	0	0	100	0	0	0	0	0	100	100	100	0	0	0	0	0	0	0	0	0	0
		Undetermined	100	0	100	100	0	0	100	0	0	100	100	0	0	100	0	0	0	0	0	100	100	100	0	0	0	0	0	0	100	0	0	0
		Undetermined	0	0	0	0	0	0	0	0	0	0	0	0	0	0	0	0	0	0	0	0	0	0	0	0	0	0	0	0	0	0	0	0
		Undetermined	100	0	100	100	0	0	100	0	0	100	100	0	0	100	0	0	0	0	0	100	100	100	0	0	0	0	0	0	100	100	0	0
		Undetermined	100	0	100	100	0	0	100	0	0	100	100	0	0	100	0	0	0	0	0	100	100	100	0	0	0	0	0	0	100	100	0	0
		Undetermined	100	0	100	100	0	0	100	0	0	100	100	0	0	100	0	0	0	0	0	100	100	100	0	0	0	0	0	0	100	100	100	0
		Undetermined	100	0	100	100	0	0	100	0	0	100	100	0	0	100	0	0	0	0	0	100	100	100	0	0	0	0	0	0	100	100	100	0
		Undetermined	0	0	0	0	0	0	0	0	0	0	0	0	0	0	0	0	0	0	0	0	0	0	0	0	0	0	0	0	0	0	0	0
		Undetermined	0	0	0	0	0	0	0	0	0	0	0	0	0	0	0	0	0	0	0	0	0	0	0	0	0	0	0	0	0	0	0	0
		Undetermined	0	0	0	0	0	100	0	0	0	0	0	0	0	0	0	0	0	0	0	0	0	0	0	0	0	0	100	100	100	0	0	100
		Undetermined	0	0	0	0	0	0	0	0	0	0	0	0	0	0	0	0	0	0	0	0	0	0	0	0	0	0	0	0	0	0	0	0
		Undetermined	0	0	0	0	0	0	0	0	0	0	100	0	0	0	0	0	0	0	0	0	0	0	0	0	0	0	0	0	0	0	0	0
	Flagella (cluster I)(Yersinia)		0	100	0	0	0	0	0	100	0	0	100	100	100	0	0	0	0	0	0	0	0	0	0	0	0	0	0	0	0	0	100	0
Toxin	Enterohemolysin	ehxA	100	100	100	100	100	100	100	100	100	100	100	100	100	100	100	100	100	100	100	100	100	100	100	100	100	100	100	100	100	100	100	100
		ehxB	100	100	100	100	100	100	100	100	100	100	100	100	100	100	100	100	100	100	100	100	100	100	100	100	100	100	100	100	100	100	100	100
		ehxC	100	100	100	100	100	100	100	100	100	100	100	100	100	100	100	100	100	100	100	100	100	100	100	100	100	100	100	100	100	100	100	100
		ehxD	100	100	100	100	100	100	100	100	100	100	100	100	100	100	100	100	100	100	100	100	100	100	100	100	100	100	100	100	100	100	100	100
	Hemolysin/cytolysin A	hlyE/clyA	100	100	100	100	100	100	100	100	100	100	100	100	100	100	100	100	100	100	100	100	100	100	100	100	100	100	100	100	100	100	100	100
	Shiga toxin	stx1A	100	100	100	100	100	100	100	100	100	100	100	100	100	100	100	100	100	100	100	100	100	100	100	100	100	100	100	100	100	100	100	100
		stx1B	100	100	100	100	100	100	100	100	100	100	100	100	100	100	100	100	100	100	100	100	100	100	100	100	100	100	100	100	100	100	100	100
		stx2A	0	0	0	0	0	100	0	0	0	0	0	0	0	0	0	0	0	0	0	0	0	0	0	0	0	100	0	0	0	0	0	0
		stx2B	0	0	0	0	0	100	0	0	0	0	0	0	0	0	0	0	0	0	0	0	0	0	0	0	0	100	0	0	0	0	0	0
Invasion	Invasion-associated plasmid antigen	ipaH	0	0	0	0	0	0	0	0	0	0	0	0	0	0	0	0	0	0	0	0	0	0	0	0	0	0	0	0	0	0	0	0
