# Supplementary material for: Genetic and virulence characteristics of hybrid Shiga toxin-producing and atypical enteropathogenic Escherichia coli strains isolated in South Korea
Source: Front Microbiol. 2024 May 15;15:1398262. doi: 10.3389/fmicb.2024.1398262 (PMC11133561; doi:10.3389/fmicb.2024.1398262)
Supplement: Supplementary file 6 [file Table_2.XLSX]

## Sheet: Supplementary Table S2
Supplementary Table S2. Antibiotic resistance genes in hybrid STEC/EPEC strains genomes predicted by ResFinder
Antimicrobial	Class	Genes	MFDS1006809	MFDS1008621	MFDS1008630	MFDS1008632	MFDS1008635	MFDS1009661	MFDS1010542	MFDS1011019	MFDS1011030	MFDS1011031	MFDS1011035	MFDS1011124	MFDS1012302	MFDS1012330	MFDS1013792	MFDS1014197	MFDS1014198	MFDS1014199	MFDS1016241	MFDS1017043	MFDS1017062	MFDS1017065	MFDS1018250	MFDS1019512	MFDS1019513	MFDS1019524	MFDS1020945	MFDS1020986	MFDS1021098	MFDS1021101	MFDS1021102	MFDS1022661
amikacin	aminoglycoside
amoxicillin	beta-lactam	blaTEM-1B									100				100
amoxicillin+clavulanic acid	beta-lactam
ampicillin	beta-lactam	blaTEM-1B									100				100
ampicillin+clavulanic acid	beta-lactam
apramycin	aminoglycoside
arbekacin	aminoglycoside
astromicin	aminoglycoside
azithromycin	macrolide
aztreonam	beta-lactam
bleomycin	glycopeptide
butiromycin	aminoglycoside
butirosin	aminoglycoside
carbomycin	macrolide
cefepime	beta-lactam
cefixime	beta-lactam
cefotaxime	beta-lactam
cefotaxime+clavulanic acid	beta-lactam
cefoxitin	beta-lactam
ceftazidime	beta-lactam
ceftazidime+avibactam	beta-lactam
ceftiofur	under_development
ceftriaxone	beta-lactam
cephalothin	beta-lactam	blaTEM-1B									100				100
cephalotin	beta-lactam
chloramphenicol	amphenicol
ciprofloxacin	quinolone
clindamycin	lincosamide
colistin	polymyxin
dalfopristin	streptogramin a
dibekacin	aminoglycoside
doxycycline	tetracycline	tet(A)									100																				100
ertapenem	beta-lactam
erythromycin	macrolide
florfenicol	amphenicol
fluoroquinolone	quinolone
fortimicin	aminoglycoside
fosfomycin	fosfomycin
fusidic acid	steroid antibacterial
g418	aminoglycoside
gentamicin	aminoglycoside
gentamicin c	aminoglycoside
hygromycin	aminoglycoside
imipenem	beta-lactam
isepamicin	aminoglycoside
kanamycin	aminoglycoside	aph(3')-Ia									100																				100
kanamycin a	aminoglycoside
kasugamycin	aminoglycoside
lincomycin	lincosamide
linezolid	oxazolidinone
lividomycin	aminoglycoside	aph(3')-Ia									100																				100
maduramicin	ionophores
meropenem	beta-lactam
metronidazole	nitroimidazole
minocycline	tetracycline																														100
mupirocin	pseudomonic acid
nalidixic acid	quinolone
narasin	ionophores
neomycin	aminoglycoside	aph(3')-Ia									100																				100
netilmicin	aminoglycoside
oleandomycin	macrolide
paromomycin	aminoglycoside	aph(3')-Ia									100																				100
penicillin	beta-lactam
piperacillin	beta-lactam	blaTEM-1B									100				100
piperacillin+clavulanic acid	beta-lactam
piperacillin+tazobactam	beta-lactam
pristinamycin ia	streptogramin b
pristinamycin iia	streptogramin a
quinupristin	streptogramin b
quinupristin+dalfopristin	streptogramin a
ribostamycin	aminoglycoside	aph(3')-Ia									100																				100
rifampicin	rifamycin
salinomycin	ionophores
sisomicin	aminoglycoside
spectinomycin	aminocyclitol
spiramycin	macrolide
streptomycin	aminoglycoside	aph(3'')-Ib, aph(6)-Id, aph(3')-la									100				100																100
sulfamethoxazole	folate pathway antagonist	sul2									100				100																100
teicoplanin	glycopeptide
telithromycin	macrolide
temocillin	beta-lactam
tetracycline	tetracycline	tet(A)									100																				100
tiamulin	pleuromutilin
ticarcillin	beta-lactam	blaTEM-1B									100				100
ticarcillin+clavulanic acid	beta-lactam
tigecycline	tetracycline
tobramycin	aminoglycoside
trimethoprim	folate pathway antagonist
tylosin	macrolide
unknown aminoglycoside	aminoglycoside
unknown beta-lactam	beta-lactam
unknown quinolone	quinolone
vancomycin	glycopeptide
virginiamycin m	streptogramin a
virginiamycin s	streptogramin b
